# Supplementary material for: Reference Values for the Rivermead Post-Concussion Symptoms Questionnaire (RPQ) from General Population Samples in the United Kingdom, Italy, and The Netherlands
Source: J Clin Med. 2022 Aug 9;11(16):4658. doi: 10.3390/jcm11164658 (PMC9410233; doi:10.3390/jcm11164658)
Supplement: Supplementary file 1 [file jcm-11-04658-s001.zip]

Archive with 1 entries (1 files):
- jcm-1802259-supplementary.pdf
